# Supplementary material for: Effect of Ginger on Chemical Composition, Physical and Sensory Characteristics of Chicken Soup
Source: Foods. 2021 Jun 23;10(7):1456. doi: 10.3390/foods10071456 (PMC8307344; doi:10.3390/foods10071456)
Supplement: Supplementary file 1 [file foods-10-01456-s001.zip]

Archive with 1 entries (1 files):
- foods-1239806-SI.pdf
